# Supplementary material for: New Paste Electrode Based on Copper and Gallium Mixed Metal Oxides-Decorated CNT for Highly Electrocatalyzed Hydrogen Evolution Reaction
Source: Int J Mol Sci. 2025 Sep 17;26(18):9057. doi: 10.3390/ijms26189057 (PMC12470142; doi:10.3390/ijms26189057)
Supplement: Supplementary file 1 [file ijms-26-09057-s001.zip]

Archive with 1 entries (1 files):
- ijms-3825436-supplementary.pdf
